# Supplementary material for: No Object–Location Memory Improvement through Focal Transcranial Direct Current Stimulation over the Right Temporoparietal Cortex
Source: Life (Basel). 2024 Apr 23;14(5):539. doi: 10.3390/life14050539 (PMC11122124; doi:10.3390/life14050539)
Supplement: Supplementary file 1 [file life-14-00539-s001.zip]

Archive with 1 entries (1 files):
- life-2879916-supplementary.pdf
